# Supplementary material for: Effect of different surgical procedures on the accuracy of prediction of the plasma concentration of fentanyl: comparison between mastectomy and laparoscopic prostatectomy
Source: JA Clin Rep. 2017 May 19;3:30. doi: 10.1186/s40981-017-0097-2 (PMC5804613; doi:10.1186/s40981-017-0097-2)
Supplement: Supplementary file 1 — Supplementary files. (ZIP 97 kb) [file 40981_2017_97_MOESM1_ESM.zip]

Archive with 2 entries (2 files):
- additional file 1.docx
- additional file 2.pdf
